# Supplementary material for: Coupling of mitochondrial function and skeletal muscle fiber type by a miR‐499/Fnip1/AMPK circuit
Source: EMBO Mol Med. 2016 Aug 9;8(10):1212–28. doi: 10.15252/emmm.201606372 (PMC5048369; doi:10.15252/emmm.201606372)
Supplement: Supplementary file 3 — Source Data for Expanded View [file EMMM-8-1212-s008.zip]

Archive with 5 entries (4 files):
- Source_Data_for_Expanded_View/
- Source_Data_for_Expanded_View/.DS_Store
- Source_Data_for_Expanded_View/SourceDataForExpandedView1.pdf
- Source_Data_for_Expanded_View/SourceDataForExpandedView2.pdf
- Source_Data_for_Expanded_View/SourceDataForExpandedView4.pdf
